# Supplementary material for: Daratumumab as Single Agent in Relapsed/Refractory Myeloma Patients: A Retrospective Real-Life Survey
Source: Front Oncol. 2021 Mar 5;11:624405. doi: 10.3389/fonc.2021.624405 (PMC7982826; doi:10.3389/fonc.2021.624405)
Supplement: Supplementary file 1 [file DataSheet_1.zip]

Archive with 5 entries (5 files):
- Supplementary Table 1.docx
- Supplementary Table 2.docx
- Supplementary Table 3.docx
- Supplementary Table 4.docx
- Supplementary Table 5.docx
